# Supplementary material for: Effects of a 3-Week Hospital-Controlled Very-Low-Calorie Diet in Severely Obese Patients
Source: Nutrients. 2021 Dec 14;13(12):4468. doi: 10.3390/nu13124468 (PMC8703721; doi:10.3390/nu13124468)
Supplement: Supplementary file 1 [file nutrients-13-04468-s001.zip]

Archive with 1 entries (1 files):
- nutrients-1477140-supplementary.pdf
